# Supplementary material for: A Novel Wearable Forehead EOG Measurement System for Human Computer Interfaces
Source: Sensors (Basel). 2017 Jun 23;17(7):1485. doi: 10.3390/s17071485 (PMC5539556; doi:10.3390/s17071485)
Supplement: Supplementary file 1 [file sensors-17-01485-s001.zip]

Archive with 3 entries (3 files):
- Forehead EOG demonstration #1 – virtual keyboard.wmv
- Forehead EOG demonstration #2 – virtual keyboard.wmv
- Forehead EOG demonstration #3 – power wheelchair driving.wmv
